# Supplementary material for: Sensory laterality in affiliative interactions in domestic horses and ponies (Equus caballus)
Source: Anim Cogn. 2018 Jun 9;21(5):631–7. doi: 10.1007/s10071-018-1196-9 (PMC6097077; doi:10.1007/s10071-018-1196-9)
Supplement: Supplementary file 1 — Supplementary material 1 (XLSX 44 KB) [file 10071_2018_1196_MOESM1_ESM.xlsx]

## Sheet: Domestics
	Alia	Amaluna	Annie	Bayladora	Baika	Billy	Eco	Kyakur	Moon	Sharon	Totals	Total interactions	Laterality / Rank index	P (Binomial test)	Rank	Gender	Age
Alia
Friendly left				1	1	1	8			1	12
Friendly right		2	1			1	6				10	22	-0.0909091	0.415906
Aggressive left		6	2	1	3	5	1	1		3	22
Aggressive right		2	1	4		1		1			9	31	-0.419355	0.0147247
Rank +		7	6	5	5	8		4		3	38
Rank -			1			1	4				6	44	0.863636		2	F	13
Amaluna
Friendly left			19		3	2	1	8	2	20	55
Friendly right			21	1	2	1	1	6	2	13	47	102	-0.0784314	0.244217
Aggressive left			1					1	1	1	4
Aggressive right										2	2	6	-0.333333	0.34375
Rank +			1					2	1	4	8
Rank -	7		6	6	2	8	7	2	1	1	40	48	0.166667		9	F	2
Annie
Friendly left		10			7			20	3	18	58
Friendly right		7			1			15		6	29	87	-0.333333	0.00123971
Aggressive left		1						1		1	3
Aggressive right	1	2						4		2	9	12	0.5	0.980713
Rank +	1	5			1			7	2	3	19
Rank -	5	1		8	4	8	12	1	2		41	60	0.316667		7	F	19
Bayladora
Friendly left	2		2				4	10	1	2	21
Friendly right								6	2		8	29	-0.448276	0.0120598
Aggressive left		3	2					1		1	7
Aggressive right		2	4					2	1	1	10	17	0.176471	0.833847
Rank +		6	8				1	3	1	4	23
Rank -	5				6	8	5	2	2		28	51	0.45098		5	F	6
Baika
Friendly left		1	8	1		1	3	3	2	2	21
Friendly right		3	2					1	3	1	10	31	-0.354839	0.0353778
Aggressive left		1	33	3						5	42
Aggressive right		2	5	2						6	15	57	-0.473684	0.000230003
Rank +		2	4	6				1		15	28
Rank -	5		1			7	7		3		23	51	0.54902		4	M	22
Billy
Friendly left		1					7	1		1	10
Friendly right							6				6	16	-0.25	0.227249
Aggressive left		2	3	4			1	4	4	4	22
Aggressive right	1	5	3	2	4			2	1	2	20	42	-0.047619	0.438807
Rank +	1	8	8	8	7		2	7	5	7	53
Rank -	8						3				11	64	0.828125		3	M	14
Eco
Friendly left	6	3	3	2	2	10		22	9	1	58
Friendly right	4	2	2	1	4	12		9	10	1	45	103	-0.126214	0.118451
Aggressive left	1	3	4	2	2	1		1	1	4	19
Aggressive right	4	3	4		1	1		2	1	4	20	39	0.025641	0.625371
Rank +	4	7	12	5	7	3		3	9	10	60
Rank -				1		2					3	63	0.952381		1	M	11
Kyakur
Friendly left		5	17	7	1	2	12		18	2	64
Friendly right	1	3	16	5		2	13		13	2	55	119	-0.0756303	0.231744
Aggressive left				2						2	4
Aggressive right		1	1							2	4	8	0	0.636719
Rank +		2	1	2						4	9
Rank -	4	2	7	2	1	7	3		1		27	36	0.25		8	M	15
Moon
Friendly left		1	1	2	1		5	17		2	29
Friendly right	1		2	2	1	1	2	10			19	48	-0.208333	0.0967063
Aggressive left		1		2	1					1	5
Aggressive right			1		1						2	7	-0.428571	0.226562
Rank +		1	2	2	3			1		2	11
Rank -		1	2	2		5	9				19	30	0.366667		6	F	16
Sharon
Friendly left		20	28		7		1	2	3		61
Friendly right		18	15		2						35	96	-0.270833	0.00517296
Aggressive left		3									3
Aggressive right											0	3	-1	0.125
Rank +		1									1
Rank -	3	4	3	4	15	7	10	4	2		52	53	0.0188679		10	F	2
GROUP TOTALS
Friendly left											389
Friendly right											264	P=0,000001
Aggressive left											131
Aggressive right											91
Rank +											250
Rank -											250
All 10 horses Li > 0.5	p=0.000001

## Sheet: Stallions
	Horatio	Versace	Amazonic	Frappuccino	Toffee Popcorn	Totals	Total interactions	Laterality / Rank index	P (Binomial test)	Rank	Gender	Age
Initiator
Horatio
Friendly left		20	6	4	2	32
Friendly right		11	14	1	1	27	59	-0.0847458	0.301462
Aggressive left					1	1
Aggressive right			1		1	2	3	0.333333	0.875
Rank +				1	1	2
Rank -		2	1			3	5	0.4		3	M	20
Versace
Friendly left	20		9	12	5	46
Friendly right	6		9	8	2	25	71	-0.295775	0.00849733
Aggressive left			2	2		4
Aggressive right	1		1	1		3	7	-0.142857	0.5
Rank +	2		1	4	2	9
Rank -			1			1	10	0.9		1	M	9
Amazonic
Friendly left	6	6		11	5	28
Friendly right	12	6		14	3	35	63	0.111111	0.843248
Aggressive left		1				1
Aggressive right				3	1	4	5	0.6	0.96875
Rank +	1	1		3		5
Rank -		1				1	6	0.833333		2	M	10
Frappuccino
Friendly left	3	15	10		21	49
Friendly right	5	8	17		21	51	100	0.02	0.617823
Aggressive left		1				1
Aggressive right						0	1	-1	0.5
Rank +					1	1
Rank -	1	4	3			8	9	0.111111		4	M	1
Toffee Popcorn
Friendly left	3	5	6	43		57
Friendly right	4		5	40		49	106	-0.0754717	0.248377
Aggressive left						0
Aggressive right						0	0	#DIV/0!
Rank +						0
Rank -	1	2		1		4	4	0		5	M	1
GROUP TOTALS
Friendly left						155
Friendly right						138
Aggressive left						7
Aggressive right						9
Rank +						17
Rank -						17

## Sheet: Versace
	Versace	Sun Suena	Funny Honey	Andromeda	Dusky	Blissful	Goldie	Mascara	Totals	Total interactions	Laterality / Rank index	P (Binomial test)	Rank	Gender	Age
Initiator
Versace
Friendly left		2	1		5	1	3		12
Friendly right		1	2		3	1	2		9	21	-0.142857	0.331812
Aggressive left		2				3	1	1	7
Aggressive right				2		1			3	10	-0.4	0.171875
Rank +		5	1	1	1	5	2	2	17
Rank -				2		1			3	20	0.85		2	M	9
Sun Suena
Friendly left	2		8	3	10	1	7	3	34
Friendly right	5		6	1	5	2	4	4	27	61	-0.114754	0.221313
Aggressive left			3		1	4			8
Aggressive right			3			1			4	12	-0.333333	0.193848
Rank +			5		1	6		1	13
Rank -	5		1	9	9		9	4	37	50	0.26		6	F	3
Funny Honey
Friendly left	3	7		10	7	11	8	4	50
Friendly right	1	5		10	3	7	3	1	30	80	-0.25	0.0164963
Aggressive left		1		1		4	1		7
Aggressive right		1				1			2	9	-0.555556	0.0898438
Rank +		1			2	3	1	1	8
Rank -	1	5		9	4	1	8	7	35	43	0.186047		7	F	3
Andromeda
Friendly left			6		6	4	6	6	28
Friendly right		6	5		3	2	4	2	22	50	-0.12	0.239944
Aggressive left		8	3		2	1		1	15
Aggressive right		1	2		6	3	1		13	28	-0.0714286	0.425277
Rank +	2	9	9		11	6	1	1	39
Rank -	1						8	6	15	54	0.722222		4	F	3
Dusky
Friendly left	3	8	7	5		7		2	32
Friendly right	3	4	3	3		5		4	22	54	-0.185185	0.110164
Aggressive left		3				2			5
Aggressive right		4	3						7	12	0.166667	0.806152
Rank +		9	4			1			14
Rank -	1	1	2	11		1	11	7	34	48	0.291667		5	F	3
Blissful
Friendly left		3	12	3	5		3	1	27
Friendly right	2	3	6	2	4		3		20	47	-0.148936	0.190847
Aggressive left			2						2
Aggressive right							1		1	3	-0.333333	0.5
Rank +	1		1		1				3
Rank -	5	6	3	6	1		7	5	33	36	0.0833333		8	F	3
Goldie
Friendly left	4	12	6	6		4		9	41
Friendly right		5	3	5	1	4		7	25	66	-0.242424	0.0320088
Aggressive left		3	4	6	7	1		1	22
Aggressive right		4	4		4	3			15	37	-0.189189	0.162004
Rank +		9	8	8	11	7			43
Rank -	2		1	1				6	10	53	0.811321		3	F	7
Mascara
Friendly left	2	4	7	10	2		7		32
Friendly right	2	3	7	2	4		4		22	54	-0.185185	0.110164
Aggressive left		2	1	2	3	3	2		13
Aggressive right		2	3	5	4	2	2		18	31	0.16129	0.859479
Rank +		4	7	6	7	5	6		35
Rank -	2	1	1	1					5	40	0.875		1	F	14
GROUP TOTALS
Friendly left									256
Friendly right									177
Aggressive left									79
Aggressive right									63
Rank +									172
Rank -									172
All 8 ponies Li >0,5	p=0,003
											1

## Sheet: Mares and foals
				Recipient
	Zenith	Choco Chino	Margreeth	Cinne Bun	Sita	Buttercup	Tiramisu	Sara Jane	Totals	Total interactions	Laterality / Rank index	P (Binomial test)	Rank	Gender	Age
Initiator
Zenith
Friendly left		21		1		2	2	1	27
Friendly right		13			1		3	3	20	47	-0.148936	0.190847
Aggressive left					2	1			3
Aggressive right								4	4	7	0.142857	0.773438
Rank +					4	2	3	5	14
Rank -			1						1	15	0.933333		2	F	11
Choco Chino
Friendly left	41		1	8	1	3	4	1	59
Friendly right	25			6	1	4	3	4	43	102	-0.156863	0.0685494
Aggressive left				1					1
Aggressive right				1					1	2	0	0.75
Rank +				3		1			4
Rank -			1		4	3	2	2	12	16	0.25		6	M	4 mths
Margreeth
Friendly left		2		9			2	1	14
Friendly right				14				1	15	29	0.0344828	0.644464
Aggressive left	1				1		1	1	4
Aggressive right					2				2	6	-0.333333	0.34375
Rank +	1	1		2	5		2	1	12
Rank -									0	12	1		1	F	20
Cinne Bun
Friendly left	3	14	40		4	16	5	1	83
Friendly right		6	21			17	5	2	51	134	-0.238806	0.00358906
Aggressive left						1			1
Aggressive right						1			1	2	0	0.75
Rank +						3	1		4
Rank -		3	2		5	4			14	18	0.222222		7	F	2 mths
Sita
Friendly left				2		21	3		26
Friendly right		1		2		16	2	1	22	48	-0.0833333	0.332733
Aggressive left		2					2		4
Aggressive right		1		1			3		5	9	0.111111	0.746094
Rank +		4		5			8		17
Rank -	4		5					3	12	29	0.586207		4	F	15
Buttercup
Friendly left	1	10		16	38		16	1	82
Friendly right		9		15	25		5		54	136	-0.205882	0.01013
Aggressive left				2			1		3
Aggressive right		1		2					3	6	0	0.65625
Rank +		3		4			1		8
Rank -	2	1		3			1	2	9	17	0.470588		5	F	3 mths
Tiramisu
Friendly left	1	4	2	2	4	8		4	25
Friendly right	2	4	2	1	1	2		4	16	41	-0.219512	0.105512
Aggressive left		1		1		1			3
Aggressive right		1			1				2	5	-0.2	0.5
Rank +		2				1			3
Rank -	3		2	1	8	1		4	19	22	0.136364		8	F	1
Sara Jane
Friendly left			2		1	1	7		11
Friendly right	3		1	3	2		1		10	21	-0.047619	0.5
Aggressive left		1				1	1		3
Aggressive right		1			2				3	6	0	0.65625
Rank +		2			3	2	4		11
Rank -	5		1						6	17	0.647059		3	F	7
GROUP TOTALS
Friendly left									301
Friendly right									209
Aggressive left									18
Aggressive right									16
Rank +									73
Rank -									73
7 out of 8 Li >0,5	P=0,035

## Sheet: total_data
ID	group_num	group	phenotype	aggressive_interactions	friendly_interactions	agg_lat _index	friendly_lat_index	social_index	age	gender	rank	horse_friendly_lat_index	shetland_friendly_lat_index
Alia	1	domestics	horses	31	22	-0.42	-0.09	-0.17	13	F	2	-0.09	-0.15
Amaluna	1	domestics	horses	6	102	-0.33	-0.08	0.89	2	F	9	-0.8	-0.16
Annie	1	domestics	horses	12	87	0.5	-0.33	0.76	19	F	7	-0.33	0.03
Bayladora	1	domestics	horses	17	29	0.18	-0.45	0.26	6	F	5	-0.45	-0.24
Baika	1	domestics	horses	57	31	-0.47	-0.35	-0.3	22	F	4	-0.35	-0.08
Billy	1	domestics	horses	42	16	-0.05	-0.25	-0.45	14	M	3	-0.25	-0.21
Eco	1	domestics	horses	39	103	0.03	-0.13	0.45	11	M	1	-0.13	-0.225
Kyakur	1	domestics	horses	8	119	0	-0.08	0.87	15	M	8	-0.08	-0.05
Moon	1	domestics	horses	7	48	-0.43	-0.21	0.75	16	M	6	-0.21	-0.14
Sharon	1	domestics	horses	3	96	-1	-0.27	0.94	2	F	10	-0.27	-0.11
Zenith	2	mare_foals	Shetland	7	47	0.14	-0.15	0.75	11	F	2		-0.25
Choco Chino	2	mare_foals	Shetland	2	102	0	-0.16	0.96	0.5	M	6		-0.12
Margreeth	2	mare_foals	Shetland	6	29	-0.33	0.03	0.66	20	F	1		-0.19
Cinne Bun	2	mare_foals	Shetland	2	134	0	-0.24	0.97	0.2	F	7		-0.15
Sita	2	mare_foals	Shetland	9	48	0.11	-0.08	0.68	15	F	4		-0.24
Buttercup	2	mare_foals	Shetland	6	136	0	-0.21	0.92	0.25	F	5		-0.19
Tiramisu	2	mare_foals	Shetland	5	41	-0.2	-0.225	0.78	1	F	8		-0.08
Sara Jane	2	mare_foals	Shetland	6	21	0	-0.05	0.56	7	F	3		-0.3
Versace	3	harem	Shetland	10	21	-0.4	-0.14	0.35	9	M	2		0.11
Sun Suena	3	harem	Shetland	12	61	-0.33	-0.11	0.67	3	F	6		0.02
Funny Honey	3	harem	Shetland	9	80	-0.56	-0.25	0.8	3	F	7		-0.08
Andromeda	3	harem	Shetland	28	50	-0.07	-0.12	0.24	3	F	4
Dusky	3	harem	Shetland	12	54	0.17	-0.19	0.64	3	F	5
Blissful	3	harem	Shetland	3	47	-0.33	-0.15	0.88	3	F	8
Goldie	3	harem	Shetland	37	66	-0.19	-0.24	0.28	7	F	3
Mascara	3	harem	Shetland	31	54	0.16	-0.19	0.27	14	F	1
Horatio	4	stallions	Shetland	3	59	0.33	-0.08	0.9	20	M	3
Versace	4	stallions	Shetland	7	71	-0.14	-0.3	0.82	9	M	1
Amazonic	4	stallions	Shetland	5	63	0.6	0.11	0.85	10	M	2
Frappuccino	4	stallions	Shetland	1	100	-1	0.02	0.98	1	M	4
Toffee Popcorn	4	stallions	Shetland	0	106		-0.08	1	1	M	5
